# Supplementary material for: Phylogenetic Studies and Metabolite Analysis of Sticta Species from Colombia and Chile by Ultra-High Performance Liquid Chromatography-High Resolution-Q-Orbitrap-Mass Spectrometry
Source: Metabolites. 2022 Feb 8;12(2):156. doi: 10.3390/metabo12020156 (PMC8875025; doi:10.3390/metabo12020156)
Supplement: Supplementary file 1 [file metabolites-12-00156-s001.zip]

Archive with 1 entries (1 files):
- metabolites-1580922-supplementary.pdf
